# Supplementary material for: Intergenerational transport of double-stranded RNA in C. elegans can limit heritable epigenetic changes
Source: eLife. 2025 Feb 4;13:RP99149. doi: 10.7554/eLife.99149 (PMC11793870; doi:10.7554/eLife.99149)
Supplement: Figure 3—figure supplement 1—source data 1. — Raw images are available at https://doi.org/10.6084/m9.figshare.25036142.v1. [file elife-99149-fig3-figsupp1-data1.zip]

Archive with 58 entries (50 files):
- Figure3_figure_supplement_1/
- __MACOSX/._Figure3_figure_supplement_1
- Figure3_figure_supplement_1/4b_c/
- __MACOSX/Figure3_figure_supplement_1/._4b_c
- Figure3_figure_supplement_1/.DS_Store
- __MACOSX/Figure3_figure_supplement_1/._.DS_Store
- Figure3_figure_supplement_1/4e/
- __MACOSX/Figure3_figure_supplement_1/._4e
- Figure3_figure_supplement_1/4d/
- __MACOSX/Figure3_figure_supplement_1/._4d
- Figure3_figure_supplement_1/4b_c/ladders/
- __MACOSX/Figure3_figure_supplement_1/4b_c/._ladders
- Figure3_figure_supplement_1/4b_c/.DS_Store
- __MACOSX/Figure3_figure_supplement_1/4b_c/._.DS_Store
- Figure3_figure_supplement_1/4b_c/20180517_AB404CD404_standard10min.tif
- __MACOSX/Figure3_figure_supplement_1/4b_c/._20180517_AB404CD404_standard10min.tif
- Figure3_figure_supplement_1/4b_c/20180511_AB401CD401_standard10min.tif
- __MACOSX/Figure3_figure_supplement_1/4b_c/._20180511_AB401CD401_standard10min.tif
- Figure3_figure_supplement_1/4b_c/20180712_CD405redo_standard10min240lvl_unlabelled.tif
- __MACOSX/Figure3_figure_supplement_1/4b_c/._20180712_CD405redo_standard10min240lvl_unlabelled.tif
- Figure3_figure_supplement_1/4b_c/20180515_AB402CD402_standard10min.tif
- __MACOSX/Figure3_figure_supplement_1/4b_c/._20180515_AB402CD402_standard10min.tif
- Figure3_figure_supplement_1/4b_c/20180712_CD405redo_standard10min240lvl.tif
- __MACOSX/Figure3_figure_supplement_1/4b_c/._20180712_CD405redo_standard10min240lvl.tif
- Figure3_figure_supplement_1/4b_c/20180521_AB406CD406_standard10min.tif
- __MACOSX/Figure3_figure_supplement_1/4b_c/._20180521_AB406CD406_standard10min.tif
- Figure3_figure_supplement_1/4b_c/20180507_ABCD5S_standard10min.tif
- __MACOSX/Figure3_figure_supplement_1/4b_c/._20180507_ABCD5S_standard10min.tif
- Figure3_figure_supplement_1/4b_c/20180518_AB405CD405_standard10min.tif
- __MACOSX/Figure3_figure_supplement_1/4b_c/._20180518_AB405CD405_standard10min.tif
- Figure3_figure_supplement_1/4b_c/20180516_AB403CD403_standard10min.tif
- __MACOSX/Figure3_figure_supplement_1/4b_c/._20180516_AB403CD403_standard10min.tif
- Figure3_figure_supplement_1/4b_c/20180522_ABCD5Sredo_standard10min.tif
- __MACOSX/Figure3_figure_supplement_1/4b_c/._20180522_ABCD5Sredo_standard10min.tif
- Figure3_figure_supplement_1/4e/5.31.19unc.tif
- __MACOSX/Figure3_figure_supplement_1/4e/._5.31.19unc.tif
- Figure3_figure_supplement_1/4d/ladders/
- __MACOSX/Figure3_figure_supplement_1/4d/._ladders
- Figure3_figure_supplement_1/4d/.DS_Store
- __MACOSX/Figure3_figure_supplement_1/4d/._.DS_Store
- Figure3_figure_supplement_1/4d/sense/
- __MACOSX/Figure3_figure_supplement_1/4d/._sense
- Figure3_figure_supplement_1/4d/antisense/
- __MACOSX/Figure3_figure_supplement_1/4d/._antisense
- Figure3_figure_supplement_1/4b_c/ladders/5.3.18A.tif
- __MACOSX/Figure3_figure_supplement_1/4b_c/ladders/._5.3.18A.tif
- Figure3_figure_supplement_1/4b_c/ladders/5.3.18B.tif
- __MACOSX/Figure3_figure_supplement_1/4b_c/ladders/._5.3.18B.tif
- Figure3_figure_supplement_1/4b_c/ladders/5.4.18C.tif
- __MACOSX/Figure3_figure_supplement_1/4b_c/ladders/._5.4.18C.tif
- Figure3_figure_supplement_1/4b_c/ladders/5.4.18D.tif
- __MACOSX/Figure3_figure_supplement_1/4b_c/ladders/._5.4.18D.tif
- Figure3_figure_supplement_1/4d/ladders/3.26.19.tif
- __MACOSX/Figure3_figure_supplement_1/4d/ladders/._3.26.19.tif
- Figure3_figure_supplement_1/4d/sense/20190328_unc22401_standard5min.tif
- __MACOSX/Figure3_figure_supplement_1/4d/sense/._20190328_unc22401_standard5min.tif
- Figure3_figure_supplement_1/4d/antisense/20190517_unc404_unclacZREV_standard5min.tif
- __MACOSX/Figure3_figure_supplement_1/4d/antisense/._20190517_unc404_unclacZREV_standard5min.tif
