# Supplementary material for: Intergenerational transport of double-stranded RNA in C. elegans can limit heritable epigenetic changes
Source: eLife. 2025 Feb 4;13:RP99149. doi: 10.7554/eLife.99149 (PMC11793870; doi:10.7554/eLife.99149)
Supplement: Figure 6—figure supplement 1—source data 1. — Raw images are available at https://doi.org/10.6084/m9.figshare.25036142.v1. [file elife-99149-fig6-figsupp1-data1.zip]

Archive with 10 entries (8 files):
- Figure6_figure_supplement_1/
- __MACOSX/._Figure6_figure_supplement_1
- Figure6_figure_supplement_1/.DS_Store
- __MACOSX/Figure6_figure_supplement_1/._.DS_Store
- Figure6_figure_supplement_1/8d/
- __MACOSX/Figure6_figure_supplement_1/._8d
- Figure6_figure_supplement_1/8d/04_12_2021_f07s.tif
- __MACOSX/Figure6_figure_supplement_1/8d/._04_12_2021_f07s.tif
- Figure6_figure_supplement_1/8d/sdg1_del_genotyping.tif
- __MACOSX/Figure6_figure_supplement_1/8d/._sdg1_del_genotyping.tif
